# Supplementary material for: Long noncoding RNA LINC01578 drives colon cancer metastasis through a positive feedback loop with the NF‐κB/YY1 axis
Source: Mol Oncol. 2020 Oct 25;14(12):3211–33. doi: 10.1002/1878-0261.12819 (PMC7718957; doi:10.1002/1878-0261.12819)
Supplement: Supplementary file 6 — Table S1. The list of genes correlated with overall survival of colon cancer. [file MOL2-14-3211-s006.xlsx]

## Sheet: Sheet1
Table S1. The list of genes correlated with overall survival of colon cancer.
Gene Symbol	Gene ID	P-Value (Overall survival)
NXNL2	ENSG00000130045.15	9.04e-06
LEP	ENSG00000174697.4	1.6e-05
RP4-614O4.12	ENSG00000269202.1	4.24e-05
LINC01578	ENSG00000272888.5	5.38e-05
CYP19A1	ENSG00000137869.13	7.66e-05
ZEB1-AS1	ENSG00000237036.4	9.93e-05
RP11-31F15.2	ENSG00000238198.1	0.00011
NAT1	ENSG00000171428.13	0.000148
RP11-290O12.2	ENSG00000280241.3	0.000155
RPLP0P2	ENSG00000243742.5	0.00018
SPINK4	ENSG00000122711.8	0.000184
NDC1	ENSG00000058804.11	0.000188
YRDC	ENSG00000196449.3	0.000189
DNM1	ENSG00000106976.18	0.000198
RP11-108K3.2	ENSG00000259306.2	0.0002
APC2	ENSG00000115266.11	0.000202
C20orf203	ENSG00000198547.8	0.000209
RIMKLB	ENSG00000166532.15	0.000238
PPFIA4	ENSG00000143847.15	0.000248
RP11-367H1.1	ENSG00000273113.1	0.000252
RP11-563J2.3	ENSG00000212743.2	0.000274
RP11-323F24.3	ENSG00000276524.1	0.000282
ALMS1-IT1	ENSG00000230002.2	0.000285
GRSF1	ENSG00000132463.13	0.000294
SMCO3	ENSG00000179256.2	0.0003
UBE2D2	ENSG00000131508.15	0.000307
AC006273.5	ENSG00000267530.2	0.000343
AC068580.6	ENSG00000235027.1	0.000364
COQ2	ENSG00000173085.13	0.000381
HCN2	ENSG00000099822.2	0.000413
GIPC2	ENSG00000137960.5	0.000418
FAM65A	ENSG00000039523.17	0.000426
RP11-834C11.7	ENSG00000250654.7	0.000478
CCBE1	ENSG00000183287.13	0.000508
HSPA1L	ENSG00000204390.9	0.00054
HOXC8	ENSG00000037965.5	0.000549
ZNF248	ENSG00000198105.11	0.00055
AC093616.4	ENSG00000234231.3	0.000558
EIF3J-AS1	ENSG00000179523.4	0.000566
KPNA2	ENSG00000182481.8	0.000572
ATOH1	ENSG00000172238.4	0.000648
MRPL37	ENSG00000116221.15	0.000655
RP11-88E10.5	ENSG00000274922.1	0.000666
LBX2-AS1	ENSG00000257702.3	0.000666
RRNAD1	ENSG00000143303.11	0.000672
CTD-2035E11.5	ENSG00000272144.1	0.000672
NAT2	ENSG00000156006.4	0.000686
CTB-25B13.12	ENSG00000267317.2	0.00069
CRLF1	ENSG00000006016.10	0.000702
RP11-496I9.1	ENSG00000254815.5	0.000725
CPT2	ENSG00000157184.5	0.000729
RP11-677M14.7	ENSG00000245498.6	0.00074
AC005154.8	ENSG00000226874.1	0.00077
TNNT2	ENSG00000118194.18	0.000773
OLFM2	ENSG00000105088.8	0.000816
BPI	ENSG00000101425.12	0.000828
DICER1-AS1	ENSG00000235706.7	0.000847
AGAP9	ENSG00000204172.11	0.000855
LBX2	ENSG00000179528.15	0.000863
TPM2	ENSG00000198467.13	0.000866
CLHC1	ENSG00000162994.15	0.000871
RP11-182J23.1	ENSG00000260070.1	0.000875
NIFK-AS1	ENSG00000236859.6	0.000875
HOOK1	ENSG00000134709.10	0.000878
MYCBP	ENSG00000214114.8	0.000906
AC012531.25	ENSG00000260597.1	0.000912
RP11-196G11.1	ENSG00000255439.6	0.000928
UQCRC1	ENSG00000010256.10	0.000928
RP11-325N19.3	ENSG00000246863.2	0.000995
RP11-598F7.4	ENSG00000249695.6	0.000996
RP11-563J2.2	ENSG00000215244.2	0.00101
BGLAP	ENSG00000242252.1	0.00103
PLAG1	ENSG00000181690.7	0.00105
EFNA2	ENSG00000099617.3	0.00107
AC004985.12	ENSG00000241057.1	0.0011
RP11-107N15.1	ENSG00000273209.1	0.00116
CTD-2575K13.6	ENSG00000268041.1	0.00118
CCDC154	ENSG00000197599.12	0.0012
CHMP7	ENSG00000147457.13	0.0012
RP11-46H11.12	ENSG00000236617.2	0.00121
KRT18P5	ENSG00000236670.1	0.00122
FAM178A	ENSG00000119906.11	0.00123
KCNJ14	ENSG00000182324.6	0.00124
GDE1	ENSG00000006007.11	0.00124
B4GALNT2	ENSG00000167080.8	0.00125
TUBA8	ENSG00000183785.14	0.00129
ANKRD24	ENSG00000089847.12	0.0013
RP11-626G11.4	ENSG00000260430.1	0.00134
AC078883.3	ENSG00000232788.1	0.00134
NTF4	ENSG00000225950.7	0.00138
CH17-472G23.2	ENSG00000223804.5	0.00138
RP1-178F15.4	ENSG00000272030.1	0.0014
KBTBD11	ENSG00000176595.3	0.0014
RP1-315G1.3	ENSG00000232412.1	0.00141
COLEC11	ENSG00000118004.17	0.00141
TMEM61	ENSG00000143001.4	0.00141
CACNA1C-AS1	ENSG00000246627.6	0.00146
RGS5	ENSG00000232995.7	0.00146
SFRP2	ENSG00000145423.4	0.00147
RP11-399K21.14	ENSG00000272692.1	0.00148
